# Supplementary material for: Epidemiological and Clinical Insights from 68 Veterinarian-Reported Cases of Feline Infectious Peritonitis During the Documented FIP Epizootic in Cyprus
Source: Pathogens. 2026 May 6;15(5):499. doi: 10.3390/pathogens15050499 (PMC13209701; doi:10.3390/pathogens15050499)
Supplement: Supplementary file 1 [file pathogens-15-00499-s001.zip]

Archive with 1 entries (1 files):
- _3_MDPI_Viruses_1_supplementary_material_questionnaire.pdf
